# Supplementary material for: Identification of small molecules that disrupt vacuolar function in the pathogen Candida albicans
Source: PLoS One. 2017 Feb 2;12(2):e0171145. doi: 10.1371/journal.pone.0171145 (PMC5289544; doi:10.1371/journal.pone.0171145)
Supplement: S3 Fig — Candida albicans strain expressing GFP-YPT72 fusion, which localizes at the vacuolar membrane, was grown in low glucose complete medium at 37°C for 24h in presence of VDAs at 50 μM unless otherwise stated or DMSO (0.5% final). Images were acquired using a Cytation5 imaging reader. The scale bar represents 20 mm. (ZIP) [file pone.0171145.s003.zip]

Archive with 3 entries (2 files):
- S3 Fig.pdf
- __MACOSX/
- __MACOSX/._S3 Fig.pdf
